# Supplementary material for: Enhanced Anticancer Activity of 7MeERT over Ertredin: A Comparative Study on Cancer Cell Proliferation and NDUFA12 Binding
Source: Biomolecules. 2024 Sep 23;14(9):1197. doi: 10.3390/biom14091197 (PMC11430042; doi:10.3390/biom14091197)
Supplement: Supplementary file 1 [file biomolecules-14-01197-s001.zip]

Archive with 1 entries (1 files):
- biomolecules-3170141-supplementary.pdf
